# Supplementary material for: Impact of Interleukin 10 Deficiency on Intestinal Epithelium Responses to Inflammatory Signals
Source: Front Immunol. 2021 Jun 16;12:690817. doi: 10.3389/fimmu.2021.690817 (PMC8244292; doi:10.3389/fimmu.2021.690817)
Supplement: Supplementary Table 2 — RNA sequencing cluster analysis of TNF-induced enteroids - gene names and relative fold changes to unstimulated controls. [file Table_2.xlsx]

## Sheet: Cluster 1
Fold changes compare to unstimulated control entroids from (C57BL6/J mice)
	Time (hours) post -TNF (40 ng/mL)
Gene	0	0.5	1	2	24
Cacna1h	1	1.50418	1.7574	2.06149	1.65373
Ccl20	1	6.78149	11.3526	12.6078	8.7544
H2-Q5	1	1.86975	1.81503	2.47793	2.13496
Gm16098	1	2.29698	2.38777	2.41193	1.67212

## Sheet: Cluster 2
Fold changes compare to unstimulated control entroids from (C57BL6/J mice)
	Time (hours) post -TNF (40 ng/mL)
Gene	0	0.5	1	2	24
A430057M04Rik	1	0.891535	0.831493	4.26552	1.05679
Col11a2	1	1.06476	1.04474	3.01183	0.944914
Cdk5r1	1	1.61004	1.34371	4.40749	1.29301
Dok3	1	0.79118	1.0702	3.4023	1.35244
Hsd17b7	1	0.963108	1.09727	2.05411	1.09589
Aoc2	1	1.06014	1.08704	2.06867	1.26222
Mroh3	1	1.17599	1.058	2.1549	1.225
Prox2os	1	1.37085	1.49107	3.20585	1.75339
Aoc3	1	1.31215	1.55832	3.84864	0.728012
Necab3	1	1.14224	1.45091	3.72526	0.880627
Zmynd15	1	1.91235	2.36742	5.40245	2.00675
Bmp2	1	1.14584	1.85808	2.99571	1.73382
Fam43a	1	1.0726	1.76234	2.94684	1.65175
Stk17b	1	1.05052	1.3884	2.00658	1.42616
F830112A20Rik	1	1.06106	1.44992	2.05359	1.57437
Rel	1	1.11872	1.6469	2.76811	1.96962
Rcan1	1	1.19519	1.73693	2.23542	1.44745
Chrna1	1	1.7213	1.20772	2.80914	2.21067
Gm37783	1	1.26057	1.36303	2.57228	2.03293
Gm37677	1	1.23354	1.12741	2.11343	1.78007
Mir23b	1	2.3057	1.96791	5.41386	4.1163
Gm37115	1	0.782194	0.916137	2.80255	1.69681
Gm13199	1	1.37615	1.79085	6.3832	3.96721
Arl5b	1	1.0126	1.11787	2.07767	1.51836
Sp5	1	0.997042	1.1627	3.05137	2.04594
Gm28373	1	1.05999	1.10276	2.02108	1.49567
Gm37772	1	1.23934	1.24404	3.4053	2.15193
Ptger4	1	0.987514	1.21226	2.15881	1.58062
Cpne1	1	1.28486	0.787814	2.70002	2.07446
Gm38034	1	1.06728	0.82119	2.50389	1.93293
Gm37320	1	0.81841	0.839158	3.36938	2.44576
Gm37274	1	0.977178	0.859092	3.27709	2.28022
Gnrh1	1	0.807364	0.849364	4.77592	3.05018
H2ac22	1	0.939788	0.834079	2.98977	2.40844
Phf11c	1	1.20772	0.996838	2.16347	1.54591
Rskr	1	1.17528	1.02397	2.28534	1.70576
Neil2	1	2.02776	1.27642	2.65332	1.29822

## Sheet: Cluster 3
Fold changes compare to unstimulated control entroids from (C57BL6/J mice)
	Time (hours) post -TNF (40 ng/mL)
Gene	0	0.5	1	2	24
Gem	1	2.0125	4.75381	2.28892	5.03714
Ier3	1	3.1411	4.00836	2.63467	3.70848
Gm26542	1	1.56173	1.67857	1.46591	2.04656
5330406M23Rik	1	1.78435	2.1772	1.32742	3.89065
Sycp2l	1	2.95533	3.06294	1.46033	6.29031

## Sheet: Cluster 4
Fold changes compare to unstimulated control entroids from (C57BL6/J mice)
	Time (hours) post -TNF (40 ng/mL)
Gene	0	0.5	1	2	24
Gm24019	1	2.32727	3.15373	3.72846	4.57449
H2-K2	1	2.01756	2.72372	3.06524	3.21454
Csf1	1	1.75512	4.39705	9.30291	7.75985
2610037D02Rik	1	1.1935	1.36197	2.15003	1.94014
Lrrn4cl	1	1.38638	1.56944	2.47838	2.13073
Chst8	1	2.84794	4.34499	9.4164	9.84158
Cxcl10	1	4.16394	7.44525	13.7341	13.8743
Nfkb2	1	1.4921	1.79087	2.89115	2.73568
Gm26316	1	1.44704	1.60424	2.18347	2.40976
Phlda1	1	1.47912	1.76113	2.41054	2.60679
Gm38357	1	1.29185	1.67426	2.01312	1.74021
Slfn2	1	2.54466	4.97818	6.54907	5.34614
Tlr2	1	1.72869	2.79473	3.88043	3.58784
Gm14239	1	0.913925	1.34912	1.86954	2.12508
Gm25939	1	0.896194	1.33327	1.69896	2.03358
Celsr1	1	1.06669	1.34286	1.87701	2.23757
Arhgap23	1	1.15047	1.73665	2.50787	3.02574
Tnip1	1	1.11023	1.39322	1.72928	2.02012
Evl	1	1.2245	1.56069	1.50849	2.02923
Rasd1	1	1.22015	1.47389	1.45777	2.02161
Gm19658	1	0.9358	3.36773	3.84737	6.0118
Prrc2a	1	1.11539	1.77644	2.09737	2.49489
Mta1	1	1.23704	1.58394	1.71656	2.03007
Six4	1	1.3518	2.12119	2.19002	3.09177

## Sheet: Cluster 5
Fold changes compare to unstimulated control entroids from (C57BL6/J mice)
	Time (hours) post -TNF (40 ng/mL)
Gene	0	0.5	1	2	24
C130012C08Rik	1	0.3209	0.545326	2.11769	2.72344
Gm22806	1	0.858363	0.906784	1.57948	2.21634
H4c18	1	0.779325	0.834824	1.55856	2.04928
Dleu2	1	1.01043	0.931606	1.71387	2.04803
Gm20045	1	0.866176	0.796875	2.19632	2.74171
Gm20342	1	0.961413	0.873904	1.98021	2.71297
9330151L19Rik	1	0.97767	0.880816	1.60638	2.05491
ENSMUSG00000096954	1	0.953657	0.848446	1.94611	2.57011
Neat1	1	1.08056	0.93735	1.7036	2.13829
H3c8	1	0.860589	0.68132	1.70344	2.16778
Stat2	1	0.894451	0.700768	1.4844	2.0583
Gm38235	1	1.08468	0.702462	1.74651	2.14678
Gm37186	1	1.16003	1.00981	1.82482	2.12951
H2bc12	1	1.0688	0.879232	1.81895	2.13112
H2bu1-ps	1	1.16266	0.769969	2.732	3.11863
H2ac11	1	0.848438	0.704369	1.88995	2.16115
H2ac8	1	0.949911	0.749626	1.94595	2.30101
Hes1	1	0.98322	0.663316	2.04143	2.28636
BB557941	1	1.4022	1.20898	1.72683	2.25896
AA914427	1	1.35297	0.864262	1.88216	2.67935
Gm15374	1	1.34776	0.885073	1.97625	2.71287
Gm17193	1	1.43624	1.07553	2.23147	3.0484
Gm37868	1	1.33303	1.09805	2.28744	3.19413
Gm13270	1	1.18627	0.711858	1.66897	2.77533
Gm38147	1	1.39731	0.977317	1.7947	2.85574
Rgs9	1	1.68702	1.21424	2.29677	3.88705
1500015A07Rik	1	0.897579	1.15187	1.5328	2.03786
Gm22973	1	0.828349	1.30955	1.8627	2.52697
1700119H24Rik	1	1.21149	1.18674	2.03344	2.66433
AW112010	1	1.21217	1.17146	1.92747	2.47436
Fas	1	1.18321	1.16246	1.85072	2.28666
Pfkfb3	1	1.10186	1.22996	3.06818	4.14277
Stx11	1	1.42073	1.89003	5.77156	7.87932
Spag1	1	1.14289	1.19602	1.93764	2.27522
Bcl6	1	0.985445	1.09662	2.15269	2.86094
Mal	1	0.78102	1.36748	5.59461	8.72528
Nos2	1	1.32231	2.04102	9.05165	14.1729
St6galnac1	1	1.05478	1.27317	3.43323	5.41611
Tnfrsf11a	1	0.986051	1.06157	1.7476	2.31627
Notch1	1	0.935832	1.17959	1.98144	2.53724
Fgfr4	1	1.17639	1.36289	1.95416	3.02793
Icam1	1	1.64387	5.98355	15.5178	33.1081
Gm25360	1	0.977919	1.2801	2.06334	3.10784
Tob2	1	1.02516	1.11908	1.5628	2.04512
Kif19a	1	1.16655	1.49594	2.2714	3.22024
Tapbp	1	1.13689	1.28851	1.71996	2.34785
H2-M2	1	2.58528	3.84175	38.2165	76.8856
Dnase1l3	1	2.54855	2.54728	10.1913	20.4295
Tnip3	1	1.39782	1.60414	4.45567	8.04562
Loxl2	1	1.21621	1.34127	2.40559	3.968
Pcdhgc4	1	1.17896	1.1137	1.61864	2.15612
Rhbdl3	1	1.72247	1.63092	3.77688	6.3004
Gm37285	1	1.56792	1.15333	2.61023	3.09486
Gpr21	1	1.6428	1.18171	2.48926	2.89941
H2bu2	1	2.2243	1.76334	4.5919	5.26025
Smco1	1	2.06313	1.74621	3.39329	4.1948
ENSMUSG00000087481	1	1.50807	1.04775	1.96988	2.39257
Gm19967	1	1.60819	0.861592	2.69477	2.52896
Dnase1l2	1	1.15835	0.717705	2.06906	1.86885
Gm38190	1	1.03323	0.804648	2.21757	2.04021
Gm15675	1	0.673728	0.928208	2.89748	2.56496
Gm37052	1	0.811523	1.15229	2.09423	1.87692
Gm38115	1	0.99181	1.29709	2.13151	2.07266
Fsd2	1	1.82929	2.3965	9.55297	8.13994
Tbk1	1	1.04328	1.20742	2.12991	1.93094
Gm22935	1	1.5517	1.81769	5.07796	4.73847
Stab1	1	1.53127	2.44849	8.7626	7.91286
Gm37653	1	0.91095	0.930205	2.22688	2.16645
H2bc22	1	0.991809	0.974239	2.06097	1.99523
Gm37139	1	1.01199	0.834555	2.62138	2.79747
H2bc11	1	0.941995	0.78711	2.29113	2.44088
Gm38236	1	1.12196	1.00471	2.90708	3.13548
Gm37159	1	1.08475	1.01851	3.18731	3.27
Mss51	1	1.04376	0.892925	2.92238	3.02924
Gm16973	1	0.795753	0.954304	2.54374	3.14704
Trpv3	1	0.714949	0.802119	2.40455	2.645
Cdh24	1	1.05435	1.1284	1.80935	2.02217
Gsdma2	1	2.06573	3.29955	16.5655	20.2914
Tfcp2l1	1	1.12089	1.21755	1.94321	2.11276
Safb2	1	1.0279	1.22075	1.97595	2.15088
Socs1	1	0.931409	1.19378	1.93356	2.03837

## Sheet: Cluster 6
Fold changes compare to unstimulated control entroids from (C57BL6/J mice)
	Time (hours) post -TNF (40 ng/mL)
Gene	0	0.5	1	2	24
Gm19409	1	2.08783	1.36367	1.62967	4.05564
Gm38125	1	1.44912	0.498331	1.05166	2.52664
4930518I15Rik	1	0.725831	0.779891	1.45266	2.45029
Gm42683	1	0.781042	0.832956	1.38776	2.34117
Slc25a48	1	0.698758	0.737356	1.88051	4.0462
Atat1	1	1.03103	0.885331	1.26787	2.01177
Fabp5	1	1.01034	0.947726	1.47978	2.48369
Ttc16	1	0.893155	0.757608	1.78159	3.89281
Gm37174	1	0.865519	0.885225	1.21705	2.04185
Lpin1	1	0.84878	0.923569	1.54198	3.30543
Wnt10b	1	0.630409	1.56055	7.66446	24.7901
Gm37893	1	1.1568	0.983406	2.03046	3.59982
Cap2	1	1.09114	1.31889	2.92607	6.12592
Ecscr	1	1.20433	1.37366	2.81842	5.95711
Mreg	1	1.0893	1.26593	2.34435	4.77179
Cd74	1	1.77784	2.39844	14.9284	36.2162
Trpm6	1	1.05179	1.05438	1.88099	3.14688
Cntnap1	1	0.872136	0.943871	2.77512	6.06633
Golga7b	1	0.951199	0.966631	1.93819	3.57342
C3	1	1.02708	0.99942	23.3897	62.8622
Rims4	1	1.01622	1.06693	4.53527	10.7848
Pnpla3	1	0.962363	1.02889	5.86434	15.2294
Slc2a6	1	1.44413	1.0826	9.60299	23.6378
Ubd	1	3.89387	2.84755	169.287	446.195
Ikbke	1	1.08997	1.1236	1.37389	2.0301
Ino80dos	1	1.17213	1.11066	1.59021	2.68628
Ltb	1	19.3619	15.2887	56.9405	130.819
C130036L24Rik	1	1.28133	1.0771	1.41998	2.51662
Ppnr	1	1.17496	1.06419	1.4507	2.75306
Pxdn	1	1.96846	1.60573	3.94436	15.5194
Hnf1aos2	1	0.918486	0.936674	1.39261	4.19743
Stab2	1	0.922278	0.415123	2.49262	9.61238
Pla2g4b	1	0.921292	0.796591	1.1546	2.09492
Camta2	1	1.06533	1.36097	1.34145	2.49769
Abcc4	1	1.05538	1.20416	1.38282	2.14176
Gm38377	1	1.09047	1.25127	1.43046	2.30925
Elf3	1	1.07711	1.16735	1.37149	2.11632
Saa3	1	1.80938	2.68458	4.73907	13.8405
Tns3	1	0.990881	1.20798	1.46875	2.408
ENSMUSG00000097566	1	1.2327	1.29705	1.4245	2.43761
Bahcc1	1	0.960913	1.34654	1.37908	2.10684
Zmiz1	1	0.957114	1.33343	1.36114	2.07739
Gm37357	1	1.0426	1.33678	1.63948	2.3825
Wnk2	1	1.01462	1.49597	1.79078	2.76022
Mir365-2	1	1.57381	2.65423	4.38108	9.18323
Trp53i11	1	1.19597	1.4169	1.66043	2.52872
Gm10642	1	0.745495	1.19131	0.617748	3.95995
Gm38059	1	1.26035	1.9528	0.941179	4.5164
Carmil3	1	1.17217	1.14532	1.18582	2.84462
Gm15635	1	1.22078	1.63856	1.43766	9.61153
Sync	1	1.18737	1.34285	1.11562	4.4667
Ifitm5	1	0.754833	1.28706	1.44357	6.46356
Megf6	1	1.29028	1.7699	4.66149	44.6255
Xlr5c	1	2.51863	5.29418	12.4131	193.949
Isx	1	0.983949	1.07452	0.919202	31.2032
Nox1	1	0.586064	0.699329	0.291453	27.6014
Pcdhga9	1	1.0146	0.938315	1.01233	2.08279

## Sheet: Cluster 7
Fold changes compare to unstimulated control entroids from (C57BL6/J mice)
	Time (hours) post -TNF (40 ng/mL)
Gene	0	0.5	1	2	24
Nfkbiz	1	3.09331	3.58513	2.27734	1.86482
Irf1	1	2.98696	5.97189	3.37092	2.95343
Nfkbia	1	5.07455	8.85685	3.73529	3.96937
Tnf	1	13.8155	22.6469	7.83615	8.26791
Tnfaip3	1	8.05123	16.8335	5.7793	4.85597
